# Supplementary material for: How Does Physical Activity During Youth Affect the Development of Multisite Musculoskeletal Pain or Discomfort in Young Adults?
Source: Pain Res Manag. 2025 Nov 29;2025:8810256. doi: 10.1155/prm/8810256 (PMC12681414; doi:10.1155/prm/8810256)
Supplement: Supporting Information — Additional supporting information can be found online in the Supporting Information section. [file 8810256.f1.zip]

Archive with 2 entries (2 files):
- STROBE-checklist-v4-cohort.pdf
- supplemantary materials.docx
